# Supplementary material for: Strain-Specific Loci in Bacterial Genomes: Whole-Genome Discovery, Genomic Context, and Application for Multi-Strain qPCR Monitoring
Source: Microorganisms. 2026 Jul 21;14(7):1587. doi: 10.3390/microorganisms14071587 (PMC13414232; doi:10.3390/microorganisms14071587)
Supplement: Supplementary file 1 [file microorganisms-14-01587-s001.zip]

Archive with 1 entries (1 files):
- microorganisms-4424890-supplementary.pdf
